# Supplementary material for: Cultivation System Dominates Cucumber Performance and Root-Zone Microbiomes Across Biochar Particle Sizes
Source: Plants (Basel). 2026 May 26;15(11):1627. doi: 10.3390/plants15111627 (PMC13259428; doi:10.3390/plants15111627)
Supplement: Supplementary file 1 [file plants-15-01627-s001.zip]

Archive with 1 entries (1 files):
- plants-4233192-supplementary.pdf
